# Supplementary material for: Evolution of the Vertebrate Paralemmin Gene Family: Ancient Origin of Gene Duplicates Suggests Distinct Functions
Source: PLoS One. 2012 Jul 25;7(7):e41850. doi: 10.1371/journal.pone.0041850 (PMC3405040; doi:10.1371/journal.pone.0041850)
Supplement: Table S1 — Identified PALM and neighboring gene family sequences. The table includes the respective database identifiers used to predict the sequences, as well as chromosome locations and genome assembly information for all species investigated. (XLS) [file pone.0041850.s001.xls]

## Sheet: Sheet1
Protein family	Species	Gene identification assigned by Ensembl database	Gene identification assigned in this study	Ensembl Transcript ID or NCBI accession number used to identify/predict the sequences, or equivalent IDs in updated databases	Genome assembly version	Chromoscaffold ome/scaffold caffold ascaffold scaffold ignment	Start position (Mb, unless specified)	close to which PALM	Comments
PALM
	Human (Hsa)	PALM1		NM_002579.1, ENST00000338448	GRCh37	19	0.71
	Human (Hsa)	PALM2		NM_053016.3, ENST00000314527	GRCh37	9	112.54
	Human (Hsa)	PALM3		ENST00000340790	GRCh37	19	14.17
	Human (Hsa)	PALMD		ENST00000263174	GRCh37	1	100.11		has splice variant with and without CaaX motif
	Mouse (Mmu)	PALM1		ENSMUST00000046945	NCBIM37	10	79.26
	Mouse (Mmu)	PALM2		NM_172868.1, ENSMUST00000102904	NCBIM37	4	57.58
	Mouse (Mmu)	PALM3		ENSMUST00000055077	NCBIM37	8	86.55
	Mouse (Mmu)	PALMD		NM_023245, ENSMUST00000040097	NCBIM37	3	116.67		has splice variant with and without CaaX motif
	Chicken (Gga)	PALM1		CAB37358.1 GI4456148	WASHUC2	28	2.25
	Chicken (Gga)	PALM2		ENSGALT00000025241, exons C and D from GENSCAN00000017480, exon B predicted manually.	WASHUC2	Z	64.23		The protein lacks exon A, B and has a gap in G due to poor genomic sequence.
	Chicken (Gga)	PALMD		XP_422318.1	WASHUC2	8	12.87
	Western clawed frog (Xtr)	PALM1		BC095910 plus exon F3 as predicted by genescan GENSCAN00000027765	JGI_4.1	scaffold 289	1.39
	Western clawed frog (Xtr)	PALM2		ENSXETT00000004770	JGI_4.1	scaffold 229	1.52
	Western clawed frog (Xtr)	PALM3		GENSCAN00000017589, similar to corresponding ensembl prediction ENSXETT00000012272 but with additional exon	JGI_4.1	scaffold 649	0.15
	Western clawed frog (Xtr)	PALMD		ENSXETT00000025524	JGI_4.1	scaffold 252	0.88
	Zebrafish (Dre)		PALM1-A	ENSDART00000102523	Zv9	11	14.44
	Zebrafish (Dre)		PALM1-B	ENSDART00000030520	Zv9	2	26.38
	Zebrafish (Dre)	PALM2		ENSDART00000101431 but not the 4 last exon prediction; the correct stop codon could be predicted.	Zv9	10	4.91
	Zebrafish (Dre)	PALM3		ENSDART00000062740	Zv9	6	9.59
	Zebrafish (Dre)		PALMD-A	ENSDART00000046091 with end of GENSCAN00000002307	Zv9	24	30.85
	Zebrafish (Dre)		PALMD-B	ENSDART00000006817	Zv9	2	18.92
	Medaka (Ola)		PALM1-B	ENSORLT00000014322	MEDAKA1	22	4.42
	Medaka (Ola)	PALM2		ENSORLT00000014611 minus first exon, first exon predicted manually.	MEDAKA1	12	18.32
	Medaka (Ola)		PALM3	Two last exons, including putative CaaX-box, predicted from short genomic scaffold using BLAST.	MEDAKA1	scaffold 6823	1		Incomplete prediction; not included in phylogenetic analyses.
	Medaka (Ola)		PALMD-A	GENSCAN00000052890 and GENSCAN00000049969 used to predict whole sequence manually	MEDAKA1	ultracontig 236	1.11
	Fugu (Tru)		PALM1-A	exon 5 from GENESCAN00000013989 and the rest from ENSTRUT00000020370 except exon 1	FUGU4	scaffold 269	0.171
	Fugu (Tru)		PALM1-B	ENSTRUT00000029371	FUGU4	scaffold 158	0.27
	Fugu (Tru)		PALM2	ENSTRUT00000017005	FUGU4	scaffold 409	0.14
	Fugu (Tru)		PALM3	last 8 exons of GENSCAN00000027181	FUGU4	scaffold 207	0.31
	Fugu (Tru)		PALMD-B	ENSTRUT00000015395	FUGU4	scaffold 385	0.14
	Stickleback (Gac)		PALM1-A	ENSGACT00000017764	BROADS1	VIII	17. 39
	Stickleback (Gac)	PALM2		ENSGACT00000023557, this automatic prediction includes wrongly predicted exons between exons E and D.	BROADS1	XIV	9. 36
	Stickleback (Gac)	PALM3		ENSGACT00000025756 - CaaX-box and stop codon can be predicted just downstream of the last exon.	BROADS1	IX	17.53
	Stickleback (Gac)		PALMD-A	ENSGACT00000000139	BROADS1	scaffold 95	0.36
	Stickleback (Gac)		PALMD-B	GENSCAN00000029031, exons 5-11. Exon 1 manually predicted using GenScan: http://genes.mit.edu/GENSCAN.html	BROADS1	III	5.24
	Tetraodon (Tni)		(PALM1-A)	Exon 17 and 18 of GENSCAN00000031437	TETRAODON8	scaffold 10234	14.32		Only exon F3 and G that are conserved. In a region with poor sequence coverage. Not included in the phylogenetic analysis.
	Tetraodon (Tni)		PALM1-B	GSTENT10027948001	TETRAODON8	10	9.63
	Tetraodon (Tni)		PALM2	ENSTNIG00000013217 and GSCT00013256001 minus the two first and last exons and with caax box	TETRAODON8	4	0.98
	Tetraodon (Tni)		PALM3	Exon B and D from GSC00000023615, exon D and G from the two last of GENSCAN00000033838	TETRAODON8	18 (begining exon B and C: scaffold caff 17420)	4.82		Chr 18 where the Palm3 is located has a lot of gaps,therefore I have included the beginning from a short scaffold only last two exons that align with the other; exon D and G, because of that not included in the phylogenetic analysis
	Tetraodon (Tni)		PALMD-B	GSTENT10026509001 with longer exon D	TETRAODON8	scaffold 7729	58.61
	Lamprey (Pma)	PALM		ENSPMAT00000010656	Pmarinus_7.0	GL477367	9.36 Kb
	Lancelet (Bfl)		putative exon with PALM-motif	No identifier, predicted from genomic scaffold_302 of assembly Brafl1 (Branchiostoma floridae v1.0).	v1.0	scaffold 302	0.42
PDG
	Human (Hsa)		PDG1	ENST00000215582	GRCh37	19	0.75
	Human (Hsa)		PDG2	NM_001004065, ENSMUST00000043456	GRCh37	9	112.81		as fusion protein
	Mouse (Mmu)		PDG1	ENSMUST00000046833	NCBIM37	10	79.28
	Mouse (Mmu)		PDG2	NM_001035533, ENSMUST00000043456	NCBIM37	4	57.87		as fusion protein
	Chicken (Gga)		PDG1	four last exons of GENSCAN00000020573	WASHUC2	28	2.29
	Chicken (Gga)		PDG2	ENSGALT00000025242	WASHUC2	Z	64.37		as fusion protein
	Western clawed frog (Xtr)		PDG1	ENSXETT00000056938, additional exon predicted between exon 2 and 3, and exon 3 is wrongly predicted in Ensembl	JGI_4.2	scaffold 289 (GL172925)	1.33
	Western clawed frog (Xtr)		PDG2	ENSXETT00000004769	JGI_4.2	scaffold 229	1.38
	Zebra fish (Dre)		PDG1	RNASEQT00000000600	Zv9	11	14.52
	Zebra fish (Dre)		PDG2	ENSDART00000101431, manual prediction using the last 4 exons of this Ensembl prediction.	Zv9	10	4.88		possible fusion protein
	Zebra fish (Dre)		PDG3	ENSDART00000124169	Zv9	6	9.70
	Zebra fish (Dre)		PDG4-A	Manually predicted using ENSDART00000109604 and three last exons of RNASEQT00000019797	Zv9	24	30.85		as fusion proten with PALMD-A
	Zebra fish (Dre)		PDG4-B	RNASEQT00000004350	Zv9	2	18.94
	Medaka (Ola)		PDG1	large exon of GENSCAN00000119235 then ENSORLT00000024344	MEDAKA1	ultracontig 62	0.81		not close to any PALM
	Medaka (Ola)		PDG3A	GENSCAN00000100234 plus one expon predicted manually upstream of this prediction	MEDAKA1	1	11.87		The whole PALM3 could not be found due to gap in the genomic sequence, butt a caax box was found on a short scaffold
	Medaka (Ola)		PDG3B	start with GENSCAN00000058142 continue with ENSORLT00000020644	MEDAKA1	8	8.23		Gap before so possible that PALM3 exists here as well
	Medaka (Ola)		PDG4-A	GENSCAN00000053248 plus 2 exons predicted manually downstream	MEDAKA1	ultracontig 236	1.14
	Medaka (Ola)		PDG4-B	GENSCAN00000018123 plus exons predicted manually downstream	MEDAKA1	17	6.28
	Fugu (Tru)		PDG1	GENSCAN00000013993	FUGU4	scaffold 269	0.167
	Fugu (Tru)		PDG3	GENSCAN00000027150	FUGU4	scaffold 207	0.33
	Fugu (Tru)		PDG2	ENSTRUT00000017003, last 11 exons	FUGU4	scaffold 409	0.11
	Fugu (Tru)		PDG4-B	Manually predicted using GENSCAN00000019734	FUGU4	scaffold 385	0.15
	Stickleback (Gac)		PDG1	GENSCAN00000038585	BROADS1	VIII	17.38
	Stickleback (Gac)		PDG2	Manually predicted using GENSCAN00000034100	BROADS1	XIV	9.32		possible fusion proetin
	Stickleback (Gac)		PDG3A	GENSCAN00000016039 continuing with ENSGACT00000025754	BROADS1	IX	17.51
	Stickleback (Gac)		PDG3B	GENSCAN00000031570, starting with exon4. Corresponds to Ensembl prediction ENSGACT00000008487	BROADS1	XI	2.86
	Stickleback (Gac)		PDG4-A	Manually predicted using GENSCAN00000042541	BROADS1	scaffold 95	0.33		as fusion proten with PALMD-A
	Stickleback (Gac)		PDG4-B	Manually predicted using GENSCAN00000029033, starting with exon 9	BROADS1	III	5.22
	C. Intestinalis (Cin)		PDG	ENSCINT00000027964	JGI2	scaffold 67	0.29
S1PR/EDG
	Human (Hsa)	EDG6/S1PR4		ENST00000246115	GRCh37	19	3.18	PALM1
	Human (Hsa)	EDG3/S1PR3		ENST00000358157	GRCh37	9	91.60	PALM2
	Human (Hsa)	EDG5/S1PR2		ENST00000317726	GRCh37	19	10.34	PALM3 no 1
	Human (Hsa)	EDG8/S1PR5		ENST00000333430	GRCh37	19	10.62	PALM3 no 2
	Human (Hsa)	EDG1/S1PR1		ENST00000305352	GRCh37	1	101.70	PALMD
	Mouse (Mmu)	EDG6/S1PR4		ENSMUST00000053646	NCBIM37	10	80.96	PALM1
	Mouse (Mmu)	EDG3/S1PR3		ENSMUST00000087978	NCBIM37	13	51.51	PALM2
	Mouse (Mmu)	EDG5/S1PR2		ENSMUST00000054197	NCBIM37	9	20.78	PALM3 no 1
	Mouse (Mmu)	EDG8/S1PR5		ENSMUST00000122088	NCBIM37	9	21.05	PALM3 no 2
	Mouse (Mmu)	EDG1/S1PR1		ENSMUST00000055676	NCBIM37	3	115.41	PALMD
	Chicken (Gga)	EDG6/S1PR4		ENSGALT00000021815	WASHUC2	28	0.086	PALM1
	Chicken (Gga)	EDG3/S1PR3		GENSCAN00000013383	WASHUC2	Z	42.72	PALM2
	Chicken (Gga)		EDG1/S1PR1	ENSGALESTT00000015689	WASHUC2	8	12.35	PALMD
	Western clawed frog (Xtr)	EDG6/S1PR4		ENSXETT00000031380	JGI_4.2	scaffold 202, GL172838.1	0.58	PALM1
	Western clawed frog (Xtr)	EDG5/S1PR2		ENSXETT00000047708, complete sequence includes a strech downstream of this prediction	JGI_4.2	scaffold 92, GL172728.1	0.34	PALM3 no 1
	Western clawed frog (Xtr)		EDG8/S1PR5	ENSXETT00000025456	JGI_4.2	scaffold 520, GL173156.1	0.56	PALM3 no 2	pseudogene according to ensembl
	Western clawed frog (Xtr)	EDG1/S1PR1		ENSXETT00000029045	JGI_4.2	scaffold 85, GL172721.1	0.23	PALMD
	Zebra fish (Dre)	EDG6/S1PR4		ENSDART00000113965	Zv9	22	5.03
	Zebra fish (Dre)	EDG5/S1PR2		ENSDART00000053106	Zv9	3	55.47
	Zebra fish (Dre)	EDG1/S1PR1		ENSDART00000062633	Zv9	22	16.18
	Zebra fish (Dre)	EDG8B/S1PR5B		ENSDART00000063876	Zv9	6	0.075
	Zebra fish (Dre)	EDG8A/S1PR5A		ENSDART00000059310	Zv9	3	19.18
	Zebra fish (Dre)	EDG3/S1PR3		ENSDART00000062280	Zv9	22	21.79
	Medaka (Ola)	EDG6/S1PR4	EDG6A/S1PR4A	ENSORLT00000021852	MEDAKA1	4	34.63
	Medaka (Ola)		EDG3B/S1PR3B	ENSORLT00000021069	MEDAKA1	4	32.23
	Medaka (Ola)		EDG3A/S1PR3A	GENSCAN00000044616	MEDAKA1	12	8.77	PALM2
	Medaka (Ola)	EDG5/S1PR2		Manual prediction using ENSORLT00000006997	MEDAKA1	8	8.61	PALM3
	Medaka (Ola)		EDG8A/S1PR5A	ENSORLT00000019249	MEDAKA1	8	21.06
	Medaka (Ola)	EDG1/S1PR1		ENSORLT00000017675	MEDAKA1	4	25.92	PALMD-A
	Medaka (Ola)		EDG8B/S1PR5B	ENSORLT00000004723	MEDAKA1	1	12.39
	Fugu (Tru)	EDG6/S1PR4		ENSTRUT00000030246	FUGU4	scaffold 122	0.53
	Fugu (Tru)	EDG3/S1PR3		ENSTRUT00000023298	FUGU4	scaffold 135	0.64	PALM2
	Fugu (Tru)	EDG8/S1PR5		ENSTRUT00000010508	FUGU4	scaffold 207	0.069
	Fugu (Tru)	EDG1/S1PR1		ENSTRUT00000024804	FUGU4	scaffold 269	0.24	PALMD-A
	Stickleback (Gac)	EDG6/S1PR4		ENSGACT00000013938	BROADS1	G VIII	13.30	PALM1-A
	Stickleback (Gac)		EDG3B/S1PR3B	GENSCAN00000043588	BROADS1	G VIII	14.74	PALM1-A
	Stickleback (Gac)		EDG3A/S1PR3A	ENSGACT00000021852	BROADS1	G XIV	4.20	PALM2
	Stickleback (Gac)	EDG5/S1PR2		Manual prediction using ENSGACT00000018211	BROADS1	G XI	13.45
	Stickleback (Gac)		EDG8A/S1PR5A	ENSGACT00000008937	BROADS1	G XI	3.42
	Stickleback (Gac)		EDG8B/S1PR5B	ENSGACT00000025795	BROADS1	GIX	17.84
	Stickleback (Gac)	EDG1/S1PR1		ENSGACT00000017925	BROADS1	G VIII	17.46
	Lamprey (Pma)		S1PRA	ENSPMAT00000011381	Pmarinus_7.0	GL476353	0.286
	Lamprey (Pma)		S1PRB	ENSPMAT00000010337	Pmarinus_7.0	GL476446	0.522
PTBP
	Human (Hsa)	PTBP1		ENST00000356948	GRCh37	19	0.80	PALM1
	Human (Hsa)	ROD1		ENST00000374257	GRCh37	9	114.98	PALM2
	Human (Hsa)	PTBP2		ENST00000236228	GRCh37	1	97.19	PALMD
	Mouse (Mmu)	PTBP1		ENSMUST00000095457	NCBIM37	10	79.32	PALM1
	Mouse (Mmu)	ROD1		ENSMUST00000107535	NCBIM37	4	59.56	PALM2
	Mouse (Mmu)	PTBP2		ENSMUST00000029780	NCBIM37	3	119.49	PALMD
	Chicken (Gga)	PTBP1		NP_001026106.1, corresponds to Ensembl prediction ENSGALT00000003039	WASHUC2	28	2.29
	Chicken (Gga)	ROD1		Manual prediction using ENSGALT00000037624 and ENSGALESTT00000018556	WASHUC2	Z	64.62
	Chicken (Gga)	PTBP2	PTBP2	ENSGALT00000008906	WASHUC2	8	13.67
	Western clawed frog (Xtr)	PTBP1		Manual prediction usng GENSCAN00000027768 and ENSXETT00000046826	JGI_4.2	scaffold 289	1.2
	Western clawed frog (Xtr)	ROD1		ENSXETT00000004736	JGI_4.2	scaffold 229	1.03
	Western clawed frog (Xtr)	PTBP2		NM_001079011	JGI_4.2	scaffold 70	0.54
	Zebra fish (Dre)	PTBP1B		ENSDART00000039822	Zv9	11	14.56	PALM1-A
	Zebra fish (Dre)	ROD1		ENSDART00000040308	Zv9	10	11.23	PALM2
	Zebra fish (Dre)		PTBP2A	ENSDART00000123275	Zv9	24	31.68	PALMD-A
	Zebra fish (Dre)	PTBP1A		ENSDART00000017668	Zv9	2	26.43	PALM1-B
	Zebra fish (Dre)		PTBP2B	ENSDART00000038648	Zv9	2	18.29	PALMD-B
	Medaka (Ola)		PTBP1B	ENSORLT00000017576	MEDAKA1	4	25.86	PALM1-A
	Medaka (Ola)		PTBP2A	ENSORLT00000023920	MEDAKA1	ultracontig 236	0.22	PALMD-A
	Medaka (Ola)		PTBP1A	Manual prediction using ENSORLT00000014313	MEDAKA1	22	4.40	PALM1-B
	Medaka (Ola)		PTBP2B	ENSORLT00000017004	MEDAKA1	17	21.61	PALMD-B
	Fugu (Tru)		PTBP1B	ENSTRUT00000025705	FUGU4	scaffold 269	0.28	PALM1-A
	Fugu (Tru)		PTBP1A	ENSTRUT00000028789	FUGU4	scaffold 158	0.23	PALM1-B
	Fugu (Tru)		ROD1	Manual prediction using ENSTRUT00000017375 with beginning of GENSCAN00000015878	FUGU4	scaffold 228	0.18
	Stickleback (Gac)		PTBP1B	ENSGACT00000017998	BROADS1	G VIII	17.48	PALM1-A
	Stickleback (Gac)		PTBP1A	ENSGACT00000014637	BROADS1	GXV	10.35
	Stickleback (Gac)		PTBP2A	Manual prediction using ENSGACT00000001221	BROADS1	scaffold 37	1.43
	Stickleback (Gac)		PTBP2B	ENSGACT00000019698	BROADS1	GIII	6.06
	Ciona intestinalis (Cin)		PTBPA	ENSCINT00000016194 plus intronic seq before	JGI2	1Q	2.03
	Ciona intestinalis (Cin)		PTBPB	ENSCINT00000004043 but with transfer from exon 2 to 3 as the GENSCAN00000079727	JGI2	8Q	6.46
CNN
	Human (Hsa)	CNN2		ENST00000263097	GRCh37	19	0.97	PALM1
	Human (Hsa)	CNN1		ENST00000252456	GRCh37	19	11.65	PALM3
	Human (Hsa)	CNN3		ENST00000394202	GRCh37	1	95.39	PALMD
	Mouse (Mmu)	CNN2		ENSMUST00000004784	NCBIM37	10	79.45	PALM1
	Mouse (Mmu)	CNN1		ENSMUST00000001384	NCBIM37	9	21.90	PALM3
	Mouse (Mmu)	CNN3		ENSMUST00000029773	NCBIM37	3	121.13	PALMD
	Chicken (Gga)	CNN3		ENSGALT00000008979	WASHUC2	8	14.10	PALMD
	Western clawed frog (Xtr)	CNN2		ENSXETT00000007125	JGI_4.2	scaffold 289	0.55	PALM1
	Western clawed frog (Xtr)	CNN1		ENSXETT00000036492	JGI_4.2	scaffold 448	0.31	PALM3
	Western clawed frog (Xtr)	CNN3		ENSXETT00000041039	JGI_4.2	scaffold 70	0.049	PALMD
	Zebra fish (Dre)	CNN1B		ENSDART00000133772	Zv9	3	13.61
	Zebra fish (Dre)	CNN1A		ENSDART00000010236	Zv9	1	52.72
	Zebra fish (Dre)	CNN2		ENSDART00000052061	Zv9	2	23.31	PALM1-B
	Zebra fish (Dre)	CNN3A		ENSDART00000002763	Zv9	24	31.36	PALMD-A
	Zebra fish (Dre)	CNN3B		ENSDART00000058484	Zv9	2	14.87	PALMD-B
	Medaka (Ola)	CNN2		ENSORLT00000007023	MEDAKA1	17	6.54	PALM1-A
	Medaka (Ola)	CNN1		ENSORLT00000020712	MEDAKA1	8	22.55
	Medaka (Ola)	CNN3		ENSORLT00000005016	MEDAKA1	20	3.05	PALMD-A
	Fugu (Tru)	CNN2		ENSTRUT00000024682	FUGU4	scaffold 212	0.40	PALM1-A
	Fugu (Tru)	CNN1		ENSTRUT00000025245	FUGU4	scaffold 151	0.55	PALM3
	Stickleback (Gac)	CNN1		ENSGACT00000008533	BROADS1	GXI	2.98
	Stickleback (Gac)	CNN3		ENSGACT00000000125	BROADS1	scaffold 95	0.27	PALMD-A
	Stickleback (Gac)	CNN2		ENSGACT00000020544	BROADS1	GIII	8.45	PALMD-B
	Lancelet (Bfl)		CNNA	NCBI Gene ID 7208930 (identified with obsolete ID XP_002219176)	v2.0	scaffold 127
	Lancelet (Bfl)		CNNB	NCBI Gene ID 7208158	v2.0	scaffold 147
	Ciona intestinalis (Cin)		CNN	ENSCINT00000024922	JGI2	4Q	5.09
PRG/ LPPR
	Human (Hsa)		PRG2/ LPPR3	ENST00000359894	GRCh37	19	0.82	PALM1
	Human (Hsa)	PRG3/ LPPR1		ENST00000374874	GRCh37	9	103.79	PALM2
	Human (Hsa)	PRG4/ LPPR2		ENST00000251473	GRCh37	19	11.33
	Human (Hsa)	PRG5/ LPPR5		ENST00000370188	GRCh37	1	99.36	PALMD
	Human (Hsa)	PRG1/ LPPR4		ENST00000370185	GRCh37	1	99.73	PALMD
	Mouse (Mmu)		PRG2/ LPPR3	ENSMUST00000046458	NCBIM37	10	79.32	PALM1
	Mouse (Mmu)		PRG3/ LPPR1	ENSMUST00000076670	NCBIM37	4	49.07	PALM2
	Mouse (Mmu)		PRG4/ LPPR2	ENSMUST00000046371	NCBIM37	9	21.74
	Mouse (Mmu)		PRG5/ LPPR5	ENSMUST00000039564	NCBIM37	3	117.28	PALMD
	Mouse (Mmu)		PRG1/ LPPR4	ENSMUST00000061071	NCBIM37	3	117.02	PALMD
	Chicken (Gga)		PRG3/ LPPR1	ENSGALT00000025054	WASHUC2	Z	63.75	PALM2
	Chicken (Gga)		PRG2/ LPPR3	ENSGALT00000003060	WASHUC2	28	2.32	PALM1	in a region of the genome with poor coverage. Gaps just before and after.Probably the gene is longer thn this. Not included in phylogenetic analysis becase it does not cover 75% of the alignment.
	Chicken (Gga)	PRG5/ LPPR5		ENSGALT00000008788	WASHUC2	8	13.00	PALMD
	Chicken (Gga)	PRG1/ LPPR4		ENSGALT00000008772	WASHUC2	8	12.95	PALMD
	Western clawed frog (Xtr)	PRG2/ LPPR3		ENSXETT00000046800	JGI_4.2	scaffold 289	1.23	PALM1
	Western clawed frog (Xtr)	PRG4/ LPPR2		ENSXETT00000017376	JGI_4.2	scaffold 448	0.95
	Western clawed frog (Xtr)	PRG5/ LPPR5		ENSXETT00000018799	JGI_4.2	scaffold 70	1.63
	Western clawed frog (Xtr)	PRG1/ LPPR4		ENSXETT00000018014	JGI_4.2	scaffold 70	1.69
	Zebra fish (Dre)		PRG2A	ENSDART00000022823	Zv9	11	14.39	PALM1-A
	Zebra fish (Dre)		PRG3/ LPPR1	ENSDART00000018245	Zv9	10	4.57	PALM2
	Zebra fish (Dre)		PRG4B/ LPPR2B	ENSDART00000065507	Zv9	6	7.76
	Zebra fish (Dre)		PRG4A/ LPPR2A	ENSDART00000005237	Zv9	3	13.73
	Zebra fish (Dre)		PRG1B/ LPPR4B	ENSDART00000144624	Zv9	2	18.85	PALMD-B
	Zebra fish (Dre)		PRG5A/ LPPR5A	ENSDART00000031856	Zv9	24	30.98	PALMD-A
	Zebra fish (Dre)		PRG1A/ LPPR4A	ENSDART00000110233	Zv9	24	30.93
	Zebra fish (Dre)	LPPR3A	PRG2B	ENSDART00000024662	Zv9	2	26.33	PALM1-B
	Zebra fish (Dre)		PRG5B/ LPPR5B	ENSDART00000112131	Zv9	2	18.84	PALMD-B
	Medaka (Ola)		PRG3/ LPPR1	ENSORLT00000014637	MEDAKA1	12	18.42	PALM2
	Medaka (Ola)		PRG4A/ LPPR2A	ENSORLT00000020681	MEDAKA1	8	22.39
	Medaka (Ola)		PRG4B/ LPPR2B	ENSORLT00000004458	MEDAKA1	1	12.06
	Medaka (Ola)		PRG1A/ LPPR4A	ENSORLT00000024082	MEDAKA1	ultracontig 236	1.06	PALMD-A
	Medaka (Ola)		PRG2B/ LPPR3B	ENSORLT00000014332	MEDAKA1	22	4.47	PALM1-B
	Medaka (Ola)		PRG1B/ LPPR4B	ENSORLT00000005576	MEDAKA1	17	5.36	PALMD-B
	Fugu (Tru)		PRG2A/ LPPR3A	ENSTRUT00000020011	FUGU4	scaffold 269	0.15	PALM1-A
	Fugu (Tru)		PRG4/ LPPR2	ENSTRUT00000014259	FUGU4	scaffold 207	0.28
	Fugu (Tru)		PRG5A/ LPPR5A	ENSTRUT00000000180	FUGU4	scaffold 3725	0.007	PALMD-A
	Fugu (Tru)		PRG2B/ LPPR3B	ENSTRUT00000029417	FUGU4	scaffold 158	0.28	PALM1-B
	Fugu (Tru)		PRG1B/ LPPR4B	ENSTRUT00000011102	FUGU4	scaffold 385	0.1268	PALMD-B
	Fugu (Tru)		PRG5B/ LPPR5B	ENSTRUT00000014713	FUGU4	scaffold 385	0.1324	PALMD-B
	Fugu (Tru)		PRG1A/ LPPR4A	ENSTRUT00000005976	FUGU4	scaffold 2330	0.010	PALMD-A
	Stickleback (Gac)		PRG2A/ LPPR3A	ENSGACT00000017747	BROADS1	GVIII	17.36	PALM1-A
	Stickleback (Gac)		PRG3/ LPPR1	ENSGACT00000023571	BROADS1	GXIV	9.38	PALM2
	Stickleback (Gac)		PRG4B/ LPPR2B	ENSGACT00000025758	BROADS1	GIX	17.58
	Stickleback (Gac)		PRG4A/ LPPR2A	ENSGACT00000008495	BROADS1	GXI	2.90		Not in phylogenetic analysis since it is missing the acidPPc domain
	Stickleback (Gac)		PRG5A/ LPPR5A	ENSGACT00000001205	BROADS1	scaffold 37	0.98	PALMD-A
	Stickleback (Gac)		PRG1A/ LPPR4A	ENSGACT00000001201	BROADS1	scaffold 37	0.92	PALMD-A
	Stickleback (Gac)		PRG1B/ LPPR4B	ENSGACT00000019355	BROADS1	GIII	5.27	PALMD-B
	Stickleback (Gac)		PRG2B/ LPPR3B	ENSGACT00000014628	BROADS1	GXV	10.31	PALM1-B
	Stickleback (Gac)		PRG5B/ LPPR5B	ENSGACT00000019340	BROADS1	GIII	5.24	PALMD-B
	Lamprey (Pma)		PRG/ LPPR	ENSPMAT00000004167	Petromyzon_7.0	GL482427	29 bp		Takes up almost entire contig.
	C. elegans (Cel)		PRG/ LPPR	T06D8.3	WS220	II	11.22
	Lancelet (Bfl)		PRG/ LPPR	NCBI Gene ID 7256106 (identified with XM_002239341.1)	v2.0	292
	Lancelet (Bfl)		PRG/ LPPR	NCBI Gene ID 7224584 (identified with XP_002611056.1)	v.2.0	scaffold 22
ABCA
	Human (Hsa)	ABCA7		ENST00000263094	GRCh37	19	1.04	PALM1
	Human (Hsa)	ABCA1		ENST00000374736	GRCh37	9	107.54	PALM2
	Human (Hsa)	ABCA4		ENST00000370225	GRCh37	1	94.46	PALMD
	Mouse (Mmu)	ABCA7		ENSMUST00000043866	NCBIM37	10	79.46	PALM1
	Mouse (Mmu)	ABCA1		ENSMUST00000030010	NCBIM37	4	53.04	PALM2
	Mouse (Mmu)	ABCA4		ENSMUST00000013995	NCBIM37	3	121.74	PALMD
	Chicken (Gga)	ABCA7		GENSCAN00000020599	WASHUC2	28	2.38	PALM1	does not cover 75% of the alignment and thus not included in the phylogenetic analysis
	Chicken (Gga)	ABCA1		ENSGALT00000024891	WASHUC2	Z	53.70	PALM2
	Chicken (Gga)	ABCA4		ENSGALT00000009238	WASHUC2	8	14.35	PALMD
	Western clawed frog (Xtr)	ABCA1		ENSXETT00000002127	JGI_4.2	scaffold 78	3.00	PALM2
	Western clawed frog (Xtr)	ABCA4		ENSXETT00000018028	JGI_4.2	scaffold 70, GL172706.1	2.05	PALMD
	Zebra fish (Dre)		ABCA7	Manual prediction using ENSDART00000113281 and GENSCAN00000020469	Zv9	11	5.67	PALM1-A
	Zebra fish (Dre)	ABCA1(A)		ENSDART00000051558	Zv9	1	53.06	PALM2
	Zebra fish (Dre)	ABCA4A		ENSDART00000136772	Zv9	24	29.48	PALMD-A
	Zebra fish (Dre)		ABCA4B	ENSDART00000141921	Zv9	2	14.94	PALM1-B
	Medaka (Ola)	ABCA7		ENSORLT00000010266	MEDAKA1	4	14.31
	Medaka (Ola)		ABCA1A	ENSORLT00000017693	MEDAKA1	1	35.12
	Medaka (Ola)		ABCA1B	ENSORLT00000025407	MEDAKA1	ultracontig 115	3.94
	Medaka (Ola)	ABCA4		ENSORLT00000007048	MEDAKA1	20	8.53
	Fugu (Tru)	ABCA7		ENSTRUT00000011901	FUGU4	scaffold 221	0.12
	Fugu (Tru)	ABCA1		ENSTRUT00000040379	FUGU4	scaffold 62	1.15
	Fugu (Tru)		ABCA4B	ENSTRUT00000001642	FUGU4	scaffold 68	0.085
	Stickleback (Gac)	ABCA7		ENSGACT00000011154	BROADS1	GVIII	9.61	PALM1-A
	Stickleback (Gac)	ABCA4A	ABCA4A	ENSGACT00000002615	BROADS1	GXXI	2.18
	Stickleback (Gac)	ABCA4B	ABCA4B	ENSGACT00000022109	BROADS1	GIII	11.52	PALMD-B
	C. Elegans (Cel)	ABCA	ABCA	F12B6.1	WS220	1	2.27
	Lancelet (Bfl)	ABCA	ABCA	NCBI Gene ID 7249092 (identified XM_002232918.1)	V2.0	scaffold 139			The identified sequence is a predicted mRNA entry in NCBI's RefSeq database.
	Ciona Intestinalis (Cin)	ABCA	ABCA	ENSCINT00000013873	JGI2	8q	2.04
